# Supplementary material for: Tracing microbial community across endophyte-to-saprotroph continuum of Cinnamomum camphora (L.) Presl leaves considering priority effect of endophyte on litter decomposition
Source: Front Microbiol. 2025 Jan 15;15:1518569. doi: 10.3389/fmicb.2024.1518569 (PMC11774851; doi:10.3389/fmicb.2024.1518569)
Supplement: Supplementary file 3 [file Table_2.xlsx]

## Sheet: Supplementary Table 4
Table S4 A classification list of keystone taxa at different taxonomic levels along the endophyte-to-saprotroph continuum of C. camphora leaves
OTU_ID	Group	tax	Kingdom	Phylum	Class	Order	Family	Genus	Species
OTU_369	TL	bacteria	k__Bacteria	p__Proteobacteria	c__Alphaproteobacteria	o__Caulobacterales	f__Caulobacteraceae	g__	s__
OTU_753	TL	bacteria	k__Bacteria	p__Proteobacteria	c__Alphaproteobacteria	o__Rhizobiales	f__Rhizobiaceae	g__Mesorhizobium	s__Mesorhizobium sp. PN6
OTU_1021	SL	bacteria	k__Bacteria	p__Proteobacteria	c__Alphaproteobacteria	o__Rhizobiales	f__Beijerinckiaceae	g__	s__
OTU_21	SL	bacteria	k__Bacteria	p__Proteobacteria	c__Alphaproteobacteria	o__Caulobacterales	f__Caulobacteraceae	g__Brevundimonas	s__Brevundimonas sp. RTB
OTU_273	SL	bacteria	k__Bacteria	p__Proteobacteria	c__Alphaproteobacteria	o__Sphingomonadales	f__Sphingomonadaceae	g__	s__
OTU_150	NL	bacteria	k__Bacteria	p__Proteobacteria	c__Alphaproteobacteria	o__Rhizobiales	f__Beijerinckiaceae	g__	s__
OTU_171	NL	bacteria	k__Bacteria	p__Bacteroidetes	c__Bacteroidia	o__Bacteroidales	f__Muribaculaceae	g__	s__
OTU_111	Q1	bacteria	k__Bacteria	p__Proteobacteria	c__Alphaproteobacteria	o__Caulobacterales	f__Caulobacteraceae	g__Brevundimonas	s__Brevundimonas lenta
OTU_2222	Q1	bacteria	k__Bacteria	p__Proteobacteria	c__Gammaproteobacteria	o__Xanthomonadales	f__Xanthomonadaceae	g__Stenotrophomonas	s__Stenotrophomonas panacihumi
OTU_275	Q1	bacteria	k__Bacteria	p__Bacteroidetes	c__Bacteroidia	o__Flavobacteriales	f__Flavobacteriaceae	g__Flavobacterium	s__Proasellus parvulus
OTU_37	Q1	bacteria	k__Bacteria	p__Proteobacteria	c__Gammaproteobacteria	o__Enterobacteriales	f__Enterobacteriaceae	g__Escherichia-Shigella	s__Escherichia coli TOP291
OTU_13847	Q2	bacteria	k__Bacteria	p__Proteobacteria	c__Gammaproteobacteria	o__Enterobacteriales	f__Enterobacteriaceae	g__Enterobacter	s__Enterobacter sp. QAUEC01
OTU_93	Q2	bacteria	k__Bacteria	p__Verrucomicrobia	c__Verrucomicrobiae	o__Methylacidiphilales	f__Methylacidiphilaceae	g__	s__
OTU_104	Q3	bacteria	k__Archaea	p__Thaumarchaeota	c__Nitrososphaeria	o__Nitrososphaerales	f__Nitrososphaeraceae	g__	s__
OTU_132	Q3	bacteria	k__Bacteria	p__Proteobacteria	c__Gammaproteobacteria	o__R7C24	f__	g__	s__
OTU_266	Q3	bacteria	k__Bacteria	p__Proteobacteria	c__Alphaproteobacteria	o__Rhizobiales	f__Xanthobacteraceae	g__Pseudorhodoplanes	s__Pseudorhodoplanes sinuspersici
OTU_301	Q3	bacteria	k__Bacteria	p__Proteobacteria	c__Alphaproteobacteria	o__Sphingomonadales	f__Sphingomonadaceae	g__Sphingobium	s__Sphingomonas sp. A09j
OTU_3074	Q3	bacteria	k__Bacteria	p__Bacteroidetes	c__Bacteroidia	o__Cytophagales	f__Microscillaceae	g__	s__
OTU_351	Q3	bacteria	k__Bacteria	p__Proteobacteria	c__Alphaproteobacteria	o__Sphingomonadales	f__Sphingomonadaceae	g__Croceicoccus	s__Croceicoccus pelagius
OTU_40	Q3	bacteria	k__Bacteria	p__Proteobacteria	c__Gammaproteobacteria	o__Pseudomonadales	f__Pseudomonadaceae	g__Pseudomonas	s__Pseudomonas fulva
OTU_537	Q3	bacteria	k__Bacteria	p__Bacteroidetes	c__Bacteroidia	o__Chitinophagales	f__Chitinophagaceae	g__Terrimonas	s__Terrimonas arctica
OTU_581	Q3	bacteria	k__Bacteria	p__Planctomycetes	c__Planctomycetacia	o__Gemmatales	f__Gemmataceae	g__Gemmata	s__Gemmata sp. Ha1-4
OTU_761	Q3	bacteria	k__Bacteria	p__Proteobacteria	c__Gammaproteobacteria	o__Betaproteobacteriales	f__Burkholderiaceae	g__Burkholderia-Caballeronia-Paraburkholderia	s__Burkholderia sp. DF6EH1
OTU_887	Q3	bacteria	k__Bacteria	p__Proteobacteria	c__Gammaproteobacteria	o__Pseudomonadales	f__Moraxellaceae	g__	s__
OTU_175	Q4	bacteria	k__Bacteria	p__Verrucomicrobia	c__Verrucomicrobiae	o__Verrucomicrobiales	f__Rubritaleaceae	g__Luteolibacter	s__Luteolibacter sp. JJ2210
OTU_185	Q4	bacteria	k__Bacteria	p__Proteobacteria	c__Alphaproteobacteria	o__Dongiales	f__Dongiaceae	g__Dongia	s__Dongia mobilis
OTU_27	Q4	bacteria	k__Bacteria	p__Proteobacteria	c__Gammaproteobacteria	o__Xanthomonadales	f__Xanthomonadaceae	g__Stenotrophomonas	s__
OTU_393	Q4	bacteria	k__Bacteria	p__Proteobacteria	c__Alphaproteobacteria	o__Sphingomonadales	f__Sphingomonadaceae	g__Blastomonas	s__Blastomonas sp. AAP53
OTU_761	Q4	bacteria	k__Bacteria	p__Proteobacteria	c__Gammaproteobacteria	o__Betaproteobacteriales	f__Burkholderiaceae	g__Burkholderia-Caballeronia-Paraburkholderia	s__Burkholderia sp. DF6EH1
OTU_883	Q4	bacteria	k__Bacteria	p__Proteobacteria	c__Alphaproteobacteria	o__Rhizobiales	f__Xanthobacteraceae	g__Tardiphaga	s__Tardiphaga sp. OK245
OTU_51	ML	fungi	k__Fungi	p__Ascomycota	c__Dothideomycetes	o__Capnodiales	f__	g__	s__
OTU_60	ML	fungi	k__Fungi	p__Ascomycota	c__Dothideomycetes	o__Capnodiales	f__Mycosphaerellaceae	g__Mycodiella	s__Mycodiella_eucalypti
OTU_797	ML	fungi	k__Fungi	p__Ascomycota	c__Eurotiomycetes	o__Onygenales	f__Onygenales_fam_Incertae_sedis	g__Zeloasperisporium	s__Zeloasperisporium_hyphopodioides
OTU_137	Q1	fungi	k__Fungi	p__Ascomycota	c__Dothideomycetes	o__Capnodiales	f__Mycosphaerellaceae	g__Dothistroma	s__
OTU_153	Q1	fungi	k__Fungi	p__Ascomycota	c__Sordariomycetes	o__Hypocreales	f__Hypocreaceae	g__Monocillium	s__
OTU_164	Q1	fungi	k__Fungi	p__Ascomycota	c__Sordariomycetes	o__Sordariales	f__	g__	s__
OTU_29	Q1	fungi	k__Fungi	p__Ascomycota	c__Sordariomycetes	o__Hypocreales	f__Bionectriaceae	g__Protocreopsis	s__
OTU_397	Q1	fungi	k__Fungi	p__Ascomycota	c__Dothideomycetes	o__Capnodiales	f__Dissoconiaceae	g__Dissoconium	s__Dissoconium_proteae
OTU_95	Q1	fungi	k__Fungi	p__Ascomycota	c__Sordariomycetes	o__Hypocreales	f__Hypocreales_fam_Incertae_sedis	g__Acremonium	s__Acremonium_persicinum
OTU_255	Q2	fungi	k__Fungi	p__Ascomycota	c__Dothideomycetes	o__Pleosporales	f__Pleosporales_fam_Incertae_sedis	g__Paradictyoarthrinium	s__Paradictyoarthrinium_hydei
OTU_348	Q2	fungi	k__Fungi	p__Ascomycota	c__Sordariomycetes	o__Diaporthales	f__Diaporthaceae	g__Diaporthe	s__Diaporthe_amygdali
OTU_83	Q2	fungi	k__Fungi	p__	c__	o__	f__	g__	s__
OTU_195	Q3	fungi	k__Fungi	p__Ascomycota	c__Pezizomycotina_cls_Incertae_sedis	o__Pezizomycotina_ord_Incertae_sedis	f__Pezizomycotina_fam_Incertae_sedis	g__Ciliophora	s__
OTU_2524	Q3	fungi	k__Fungi	p__Ascomycota	c__Dothideomycetes	o__Venturiales	f__Sympoventuriaceae	g__	s__
OTU_110	Q4	fungi	k__Fungi	p__	c__	o__	f__	g__	s__
OTU_253	Q4	fungi	k__Fungi	p__Ascomycota	c__Leotiomycetes	o__Helotiales	f__	g__	s__
OTU_26	Q4	fungi	k__Fungi	p__Basidiomycota	c__Agaricomycetes	o__Sebacinales	f__Sebacinaceae	g__	s__
OTU_28	Q4	fungi	k__Fungi	p__Ascomycota	c__Leotiomycetes	o__Helotiales	f__Helotiales_fam_Incertae_sedis	g__Chalara	s__
OTU_302	Q4	fungi	k__Fungi	p__Ascomycota	c__Sordariomycetes	o__Xylariales	f__	g__	s__
OTU_46	Q4	fungi	k__Fungi	p__Ascomycota	c__Eurotiomycetes	o__Chaetothyriales	f__Herpotrichiellaceae	g__Exophiala	s__
TL (tender leaves), ML (mature leaves), SL (senescent leaves) and NL (newly-fallen leaves) are developmental phases of living leaves, and the Q1 (initial), Q2 (early), Q3 (middle) and Q4 (late) are the stages of leaf litter decomposition

## Sheet: Supplementary Table 5
Table S5 The proportion of endophytic keystone taxa to all keystone taxa of network for bacteria and fungi during leaf litter decomposition of C. camphora
Taxa	Time	Key_otu_all	Key_endo_otu	Ratio of key_endo_otu to key_otu_all
Bacteria	Q1	4	4	1
Bacteria	Q2	2	2	1
Bacteria	Q3	11	11	1
Bacteria	Q4	6	6	1
Fungi	Q1	6	5	0.833333
Fungi	Q2	3	2	0.666667
Fungi	Q3	2	0	0
Fungi	Q4	6	3	0.5
Q1 (initial), Q2 (early), Q3 (middle) and Q4 (late) are the stages of leaf litter decomposition

## Sheet: Supplementary Table 6
Table S6 The proportion of dominant endophytic taxa to all dominant taxa of network for bacteria and fungi during leaf litter decomposition of C. camphora
Taxa	Time	Dom_num_all	Endo_num	Ratio of endo_num to dom_num_all
bacteria	Q1	609	396	0.650246
bacteria	Q2	729	427	0.585734
bacteria	Q3	798	507	0.635338
bacteria	Q4	607	350	0.576606
fungi	Q1	150	43	0.286667
fungi	Q2	137	20	0.145985
fungi	Q3	117	11	0.0940171
fungi	Q4	219	14	0.0639269
Q1 (initial), Q2 (early), Q3 (middle) and Q4 (late) are the stages of leaf litter decomposition

## Sheet: Supplementary Table 7
Table S7 The list of dominant and keystone taxa in each stage along the endophyte-to-saprotroph continuum of C. camphora leaves
Stage	The top 10 dominant genus	Keystone taxa	The corresponding genus of keystone taxa	The corresponding phylum of keystone taxa
TL	Epicoccum
TL	Camptophora
TL	Sphaerulina
TL	Mycosphaerelloides
TL	Pseudoveronaea
TL	Zasmidium
TL	Chaetothyrina
TL	Davidiella
TL	Stagonospora
TL	Mycosphaerella
ML	Mycosphaerelloides	OTU_51	g__	p__Ascomycota
ML	Toxicocladosporium	OTU_60	g__Mycodiella	p__Ascomycota
ML	Zasmidium	OTU_797	g__Zeloasperisporium	p__Ascomycota
ML	Sphaerulina
ML	Periconiella
ML	Camptophora
ML	Pseudoveronaea
ML	Davidiella
ML	Epicoccum
ML	Didymocyrtis
SL	Zasmidium
SL	Toxicocladosporium
SL	Mycosphaerelloides
SL	Chaetothyrina
SL	Didymocyrtis
SL	Camptophora
SL	Peltaster
SL	Sphaerulina
SL	Dissoconium
SL	Setophoma
Q0	Zasmidium
Q0	Mycosphaerelloides
Q0	Cladosporium
Q0	Devriesia
Q0	Pleurotus
Q0	Meira
Q0	Ramularia
Q0	Aspergillus
Q0	Stenella
Q0	Valsaria
Q1	Calonectria	OTU_95	g__Acremonium	p__Ascomycota
Q1	Mycosphaerelloides	OTU_153	g__Monocillium	p__Ascomycota
Q1	Paracylindrocarpon	OTU_137	g__Dothistroma	p__Ascomycota
Q1	Fusidium	OTU_29	g__Protocreopsis	p__Ascomycota
Q1	Zasmidium	OTU_164	g__	p__Ascomycota
Q1	Mycoleptodiscus	OTU_397	g__Dissoconium	p__Ascomycota
Q1	Mycena
Q1	Helicodendron
Q1	Aspergillus
Q1	Protocreopsis
Q2	Calonectria	OTU_83	g__	p__
Q2	Beltrania	OTU_255	g__Paradictyoarthrinium	p__Ascomycota
Q2	Fusidium	OTU_348	g__Diaporthe	p__Ascomycota
Q2	Paracylindrocarpon
Q2	Mycoleptodiscus
Q2	Mycena
Q2	Protocreopsis
Q2	Helicodendron
Q2	Zasmidium
Q2	Efibulobasidium
Q3	Helicodendron	OTU_195	g__Ciliophora	p__Ascomycota
Q3	Coccomyces	OTU_2524	g__	p__Ascomycota
Q3	Wiesneriomyces
Q3	Apiosordaria
Q3	Fusidium
Q3	Acaulospora
Q3	Paracylindrocarpon
Q3	Ochroconis
Q3	Moniliella
Q3	Efibulobasidium
Q4	Trechispora	OTU_110	g__	p__
Q4	Helicodendron	OTU_28	g__Chalara	p__Ascomycota
Q4	Coccomyces	OTU_26	g__	p__Basidiomycota
Q4	Chalara	OTU_46	g__Exophiala	p__Ascomycota
Q4	Calonectria	OTU_302	g__	p__Ascomycota
Q4	Mycoleptodiscus	OTU_253	g__	p__Ascomycota
Q4	Acaulospora
Q4	Pseudoanungitea
Q4	Wiesneriomyces
Q4	Exophiala
TL (tender leaves), ML (mature leaves), SL (senescent leaves) and NL (newly-fallen leaves) are developmental phases of living leaves, and the Q1 (initial), Q2 (early), Q3 (middle) and Q4 (late) are the stages of leaf litter decomposition

## Sheet: Supplementary Table 8
Table S8 The parameters of co-occurrence networks for bacteria and fungi of each stage along endophyte-to-saprotroph continuum of C. camphora leaves after removal of the keystone
	group	num.edges(L)	num.pos.edges	num.neg.edges	num.vertices(n)	Connectance(edge_density)	average.degree(Average K)	average.path.length	diameter	edge.connectivity	mean.clustering.coefficient(Average.CC)	no.clusters	centralization.degree	centralization.betweenness	centralization.closeness	RM(relative.modularity)	modularity.net	modularity_random	the.number.of.keystone.nodes
TL	Fungi	66	54	12	64	0.0327381	2.0625	2.58547	6.02843	0	0.533333	14	0.0625	0.0245532	0.00447025	0.350306	0.809688	0.599633	0
ML	Fungi	138	104	34	105	0.0252747	2.62857	5.64318	12.8547	0	0.340952	11	0.042033	0.117379	0.0110821	0.424194	0.771214	0.541509	1
SL	Fungi	43	32	11	63	0.0220174	1.36508	1.58667	3.54068	0	0.222222	22	0.0263697	0.00446086	0.00210687	0.253188	0.930233	0.742293	0
ML	Fungi	187	182	5	113	0.0295512	3.30973	2.95675	8.81195	0	0.804795	26	0.0597345	0.02678	0.00282196	0.7645	0.843447	0.478009	0
Q1	Fungi	367	246	121	115	0.0559878	6.38261	3.8714	8.26685	1	0.443953	1	0.110679	0.14129	0.179069	0.663168	0.522422	0.314113	16
Q2	Fungi	336	231	105	82	0.101174	8.19512	2.95905	5.38002	1	0.51892	1	0.0963565	0.0962518	0.178415	1.32633	0.541844	0.232918	5
Q3	Fungi	1185	894	291	143	0.116714	16.5734	2.63119	4.61318	0	0.569717	3	0.186103	0.0444684	0.0345689	1.54299	0.429143	0.168756	19
Q4	Fungi	1354	1039	315	127	0.169229	21.3228	2.34333	3.74404	1	0.610086	1	0.251406	0.039093	0.248046	1.30357	0.334388	0.145161	21
TL	Bacteria	433	363	70	137	0.0464792	6.32117	5.02459	10.7714	0	0.546344	5	0.10058	0.284704	0.0229647	0.987326	0.663615	0.333924	2
ML	Bacteria	555	497	58	126	0.0704762	8.80952	3.77408	9.27667	0	0.620203	9	0.185524	0.144009	0.0163913	0.60595	0.414523	0.258117	1
SL	Bacteria	272	233	39	127	0.0339958	4.28346	5.61661	17.2464	0	0.518298	10	0.100925	0.185571	0.0150477	0.429432	0.62869	0.439818	1
NL	Bacteria	1931	1336	595	220	0.0801577	17.5545	3.04973	6.57943	1	0.552682	1	0.134454	0.0456884	0.152232	2.00148	0.515048	0.171598	7
Q1	Bacteria	684	572	112	166	0.0499452	8.24096	3.68916	7.40052	0	0.450421	2	0.10157	0.0966969	0.0518522	1.10981	0.560535	0.26568	18
Q2	Bacteria	3165	1822	1343	248	0.103337	25.5242	2.6606	4.08954	1	0.536909	1	0.155772	0.0261973	0.181028	1.93809	0.386321	0.131487	62
Q3	Bacteria	2006	1285	721	297	0.0456365	13.5084	3.48769	7.40276	1	0.462229	1	0.0590932	0.0262202	0.107919	1.84596	0.586229	0.205987	11
Q4	Bacteria	15904	10048	5856	406	0.193444	78.3448	2.15467	3.82828	1	0.627631	1	0.196679	0.0159355	0.211491	6.85004	0.405774	0.0516906	10
TL (tender leaves), ML (mature leaves), SL (senescent leaves) and NL (newly-fallen leaves) are developmental phases of living leaves, and the Q1 (initial), Q2 (early), Q3 (middle) and Q4 (late) are the stages of leaf litter decomposition
